# Supplementary material for: Development and Validation of a Modular Sensor-Based System for Gait Analysis and Control in Lower-Limb Exoskeletons
Source: Sensors (Basel). 2025 Apr 9;25(8):2379. doi: 10.3390/s25082379 (PMC12030982; doi:10.3390/s25082379)
Supplement: Supplementary file 1 [file sensors-25-02379-s001.zip]

Archive with 1 entries (1 files):
- sensors-3517231-supplementary.pdf
